# Supplementary material for: Incidence and predictors of mortality among HIV positive children on anti-retroviral therapy in the selected health facilities of West Wollega Zone, Western Ethiopia: Retrospective cohort study
Source: PLoS One. 2025 Jan 24;20(1):e0314112. doi: 10.1371/journal.pone.0314112 (PMC11759375; doi:10.1371/journal.pone.0314112)
Supplement: S1 Dataset — (CSV) [file pone.0314112.s001.csv]

caseid	age	sex	residence	weight	height	educationalstatus	caregiver	whoclinicalstage	hgb	immunization	cd4	nutritionalstatus	tb	tbrx	presenceofoi	typeoi	cotrimoxazoleprophylaxis	viralload	developmentalmilestone	durationsinceinitiationofart	drugadherence	drugsideeffect	currentstatus	ifdeadwhenwasafterintiationofart	outcome	ifLTFUwhenwas	status	surv_mm	_st	_d	_t	_t0	hgb_cat	time	cd4_cat	age_cat	bmi	Sex	zbmiwho	zwawho	nutristat
1	3	male	urban	7	110	illitrate	parents	stage 1 and 2	16	appropriate for age	384	normal	no	no	no		yes		Appropriate	21	Good	no	Transfered out		Transferred out		censored	21	1	0	21	0	non anemic	20.233334	abovethreshold	4-Jan	5.7851238	M	-14.643494	-7.7333074	undernourished
2	13	female	urban	28	142	illitrate	other relative	stage 1 and 2		appropriate for age		normal	no	no	no		yes		Appropriate	27	Good	no	Lost to follow up		Lost to follow up	27	censored	27	1	0	27	0		22.1		14-May	13.886134	F	-2.7710214		undernourished
3	9	male	rural	19	119	illitrate	parents	stage 1 and 2		appropriate for age		normal	no	no	no		yes		Appropriate	25	Good	no	Transfered out		Transferred out		censored	25	1	0	25	0		37		14-May	13.417131	M	-2.0725021	-6.1933651	undernourished
4	6	male	urban	14	119	illitrate	parents	stage 1 and 2	15.4	appropriate for age	1457	normal	no	no	no		yes		Appropriate	45	Good	no	Transfered out		Transferred out		censored	45	1	0	45	0	non anemic	47.066666	abovethreshold	14-May	9.8863077	M	-6.3027878	-6.1442838	undernourished
5	7	male	urban	17	118	illitrate	parents	stage 1 and 2	12	not appropriate for age	400	normal	no	no	no		no		Appropriate	13	Good	no	Transfered out		Transferred out		censored	13	1	0	13	0	non anemic	12.666667	abovethreshold	14-May	12.209135	M	-3.0489137	-5.2631297	undernourished
6	8	male	urban	23	130	illitrate	parents	stage 1 and 2	12	appropriate for age	575	normal	no	no	no		yes	1	Appropriate	102	Good	no	Alive		on treatment when the study comp		censored	102	1	0	102	0	non anemic	102.76667	abovethreshold	14-May	13.609468	M	-1.6987028	-5.1930704	Normal
7	10	male	urban	25	130	primary	parents	stage 1 and 2	16	appropriate for age	549	normal	no	no	no		no	1	Appropriate	6	Good	no	Alive		on treatment when the study comp		censored	6	1	0	6	0	non anemic	2.8	abovethreshold	14-May	14.792899	M	-1.0991291	-5.9402261	Normal
8	6	male	urban	20	121	illitrate	parents	stage 1 and 2	13	appropriate for age	326	normal	no	no	no		yes	1	Appropriate	9	Good	no	Transfered out		Transferred out		censored	9	1	0	9	0	non anemic	10.366667	belowthreshold	14-May	13.660269	M	-1.3871832	-3.2460263	Normal
9	14	female	urban	38	130	primary	other relative	stage 1 and 2	11	appropriate for age	901	normal	no	no	no		yes		Appropriate	1	Good	no	Lost to follow up		Lost to follow up	1	censored	1	1	0	1	0	non anemic	1.8333334	abovethreshold	14-May	22.485207	F	0.93362302		Normal
10	8	male	urban	21	131	illitrate	other relative	stage 1 and 2	15	appropriate for age	768	normal	no	no	no		yes	1	Appropriate	43	Good	no	Alive		on treatment when the study comp		censored	43	1	0	43	0	non anemic	41.700001	abovethreshold	14-May	12.237049	M	-3.1918063	-6.2677498	undernourished
11	7	male	urban	22	119	secondary	other relative	stage4	9	appropriate for age	294	under nutrition	no	no	no		no		Delayed	3	Good	no	Dead	3	Death		dead	3	1	1	3	0	anemic	3.0999999	belowthreshold	14-May	15.535626	M	0.037198786	-3.0719199	Normal
12	4	female	rural	15	133	secondary	parents	stage4	13	appropriate for age	150	normal	no	no	yes	HZ	yes	2	Appropriate	113	fair	yes	Alive		on treatment when the study comp		censored	113	1	0	113	0	non anemic	113.03333	belowthreshold	4-Jan	8.479846	F	-7.6087074	-5.1361833	undernourished
13	5	male	urban	17	129	primary	parents	stage 1 and 2	12	not appropriate for age	735	under nutrition	no	no	no		yes	1	Appropriate	96	Good	yes	Alive		on treatment when the study comp		censored	96	1	0	96	0	non anemic	96.833336	abovethreshold	14-May	10.215733	M	-5.2457342	-4.5240116	undernourished
14	10	male	urban	30	156	illitrate	parents	stage4	12	not appropriate for age	969	under nutrition	no	no	no		yes	1	Appropriate	97	Good	no	Alive		on treatment when the study comp		censored	97	1	0	97	0	non anemic	99.066666	abovethreshold	14-May	12.327416	M	-3.5404456	-7.9099417	undernourished
15	14	female	urban	42	147	secondary	parents	stage4	12	not appropriate for age	345	normal	no	no	no		yes	1	Appropriate	12	Good	yes	Lost to follow up		Lost to follow up	12	censored	12	1	0	12	0	non anemic	12.2	belowthreshold	14-May	19.436346	F	-0.048238691		Normal
16	13	female	rural	30	142	primary	parents	stage4	12	not appropriate for age	465	normal	no	no	no		no	1	Appropriate	1	poor	yes	Lost to follow up		Lost to follow up	1	censored	1	1	0	1	0	non anemic	1	abovethreshold	14-May	14.878	F	-2.0394163		undernourished
17	10	male	rural	17	124	illitrate	parents	stage3	9	not appropriate for age	187	normal	no	no	no		yes		Delayed	4	Good	no	Dead	4	Death		dead	4	1	1	4	0	anemic	4.1333332	belowthreshold	14-May	11.056191	M	-5.4130125	-9.2068892	undernourished
18	10	female	urban	26	130	secondary	parents	stage3	12	not immunized	299	under nutrition	no	no	no		yes	1	Regression	6	poor	yes	Dead	6	Death	6	dead	6	1	1	6	0	non anemic	7.0666666	belowthreshold	14-May	15.384615	F	-0.66137296	-5.2791286	Normal
19	3	male	rural	19	130	primary	parents	stage3	12	not appropriate for age	395	normal	no	no	no		no	1	Appropriate	9	Good	yes	Alive		on treatment when the study comp		censored	9	1	0	9	0	non anemic	13.633333	abovethreshold	4-Jan	11.242603	M	-4.3461027	-2.0270674	undernourished
20	8	female	urban	18	139	primary	parents	stage3	9	appropriate for age	401	under nutrition	no	no	yes	DD	yes	1	Appropriate	109	Good	yes	Alive		on treatment when the study comp		censored	109	1	0	109	0	anemic	109.83334	abovethreshold	14-May	9.316288	F	-6.7637668	-8.1660042	undernourished
21	6	male	urban	17	131	illitrate	parents	stage3	13	appropriate for age	686	under nutrition	no	no	no		yes	1	Appropriate	89	Good	no	Alive		on treatment when the study comp		censored	89	1	0	89	0	non anemic	90.166664	abovethreshold	14-May	9.9061823	M	-6.2671337	-6.1253471	undernourished
22	8	female	urban	20	141	tertiary	parents	stage4	11	appropriate for age	587	under nutrition	no	no	yes	B.pneumonia	yes	1	Appropriate	54	Good	yes	Alive		on treatment when the study comp		censored	54	1	0	54	0	non anemic	54.333332	abovethreshold	14-May	10.059856	F	-5.4348569	-7.3563633	undernourished
23	7	male	rural	16	110	illitrate	other relative	stage4	13	appropriate for age	140	normal	no	no	no		yes		Appropriate	1	Good	no	Dead	1	Death		dead	1	1	1	1	0	non anemic	0.33333334	belowthreshold	14-May	13.223141	M	-1.9228756	-4.5116897	Normal
24	10	male	urban	22	133	illitrate	parents	stage3	11	appropriate for age	321	under nutrition	no	no	yes	HZ	yes	1	Appropriate	107	Good	no	Alive		on treatment when the study comp		censored	107	1	0	107	0	non anemic	107.46667	belowthreshold	14-May	12.437108	M	-3.403069	-7.8085165	undernourished
25	2	male	rural	6	69	illitrate	parents	stage4	9	not immunized	302	under nutrition	no	no	yes	B.pneumonia	yes		Appropriate	1	Good	no	Transfered out		Transferred out		censored	1	1	0	1	0	anemic	1.0333333	belowthreshold	4-Jan	12.602394	M	-3.3217456	0.31879148	Normal
26	7	female	rural	20	114	primary	parents	stage4	12	not appropriate for age	1199	under nutrition	no	no	yes	B.pneumonia	yes	1	Appropriate	12	Good	no	Alive		on treatment when the study comp		censored	12	1	0	12	0	non anemic	107.4	abovethreshold	14-May	15.389351	F	-0.00861716	-2.6632283	Normal
27	3	female	urban	12	83	secondary	parents	stage4	9	appropriate for age	487	under nutrition	no	no	no		yes	1	Appropriate	49	fair	no	Alive		on treatment when the study comp		censored	49	1	0	49	0	anemic	60.933334	abovethreshold	4-Jan	17.419073	F	1.3963376	1.7110362	Normal
28	4	female	urban	17	109	primary	parents	stage4	15	appropriate for age	142	under nutrition	no	no	no	B.pneumonia	yes		Delayed	6	poor	no	Dead	6	Death		dead	6	1	1	6	0	non anemic	7	belowthreshold	4-Jan	14.308559	F	-0.71534699	-0.85257596	Normal
29	2	male	urban	10	78	illitrate	other relative	stage4	10	not appropriate for age	1423	normal	no	no	no		no	1	Appropriate	47	Good	no	Alive		on treatment when the study comp		censored	47	1	0	47	0	non anemic	34.400002	abovethreshold	4-Jan	16.436554	M	0.32799786	2.6381152	Normal
30	6	male	urban	13	144	illitrate	parents	stage3	10	appropriate for age	1600	under nutrition	no	no	no		yes	1	Appropriate	74	Good	no	Alive		on treatment when the study comp		censored	74	1	0	74	0	non anemic	74.933334	abovethreshold	14-May	6.26929	M	-16.535854	-10.767261	undernourished
31	1	female	urban	7	63	primary	parents	stage4	9	not appropriate for age	300	under nutrition	no	no	yes	EC	yes		Appropriate	6	poor	yes	Dead	6	Death		dead	6	1	1	6	0	anemic	6.5666666	belowthreshold	4-Jan	17.636684	F	0.84467691	5.1679773	Normal
32	3	male	urban	15	135	primary	parents	stage3	13	appropriate for age	885	under nutrition	no	no	yes	DD	yes	1	Appropriate	81	Good	no	Alive		on treatment when the study comp		censored	81	1	0	81	0	non anemic	90.933334	abovethreshold	4-Jan	8.2304525	M	-8.9161253	-4.6729798	undernourished
33	7	male	urban	17	143	primary	other relative	stage 1 and 2	15	appropriate for age	409	normal	no	no	no		yes	1	Appropriate	108	Good	no	Alive		on treatment when the study comp		censored	108	1	0	108	0	non anemic	117.8	abovethreshold	14-May	8.313365	M	-10.358012	-9.2766943	undernourished
34	4	male	urban	7	143	tertiary	parents	stage 1 and 2	15	appropriate for age	750	normal	no	no	no		yes	1	Appropriate	96	Good	no	Alive		on treatment when the study comp		censored	96	1	0	96	0	non anemic	119.06667	abovethreshold	4-Jan	3.4231503	M	-24.174427	-13.405271	undernourished
35	14	male	urban	45	138	illitrate	parents	stage 1 and 2	12	appropriate for age	464	normal	no	no	no		yes	1	Appropriate	40	Good	yes	Alive		on treatment when the study comp		censored	40	1	0	40	0	non anemic	27.233334	abovethreshold	14-May	23.62949	M	1.5051916		Normal
36	6	male	urban	22	120	illitrate	other relative	stage 1 and 2	13	appropriate for age	649	normal	no	no	no		no	1	Appropriate	17	Good	no	Alive		on treatment when the study comp		censored	17	1	0	17	0	non anemic	17.833334	abovethreshold	14-May	15.277778	M	-0.021427767	-2.3103764	Normal
37	11	male	urban	35	145	illitrate	parents	stage 1 and 2	14	appropriate for age	993	normal	no	no	no		no	1	Appropriate	45	Good	no	Alive		on treatment when the study comp		censored	45	1	0	45	0	non anemic	17.466667	abovethreshold	14-May	16.646849	M	-0.1597382		Normal
38	1	male	urban	6	57	secondary	parents	stage 1 and 2	14	appropriate for age	500	normal	no	no	no		yes		Appropriate	11	Good	no	Alive		on treatment when the study comp		censored	11	1	0	11	0	non anemic	11.5	abovethreshold	4-Jan	18.46722	M	1.1600559	6.0688477	Normal
39	12	male	urban	19	149	illitrate	parents	stage 1 and 2	11	appropriate for age	480	normal	no	no	no		yes	1	Appropriate	92	Good	no	Alive		on treatment when the study comp		censored	92	1	0	92	0	non anemic	91.800003	abovethreshold	14-May	8.5581732	M	-12.575583		undernourished
40	6	male	urban	16	102	primary	parents	stage 1 and 2	13	appropriate for age	552	normal	no	no	yes	HZ	yes	1	Appropriate	58	fair	no	Alive		on treatment when the study comp		censored	58	1	0	58	0	non anemic	58.866665	abovethreshold	14-May	15.3787	M	0.054301031	-2.2563577	Normal
41	1	male	urban	8	82	secondary	parents	stage4	14	appropriate for age	800	under nutrition	no	no	no	wasting syndrome	yes	2	Delayed	25	poor	yes	Lost to follow up		Lost to follow up	25	censored	25	1	0	25	0	non anemic	28.033333	abovethreshold	4-Jan	11.89768	M	-4.6273079	1.9315721	Normal
42	6	male	rural	13	136	secondary	parents	stage 1 and 2	13	appropriate for age	1428	under nutrition	no	no	no		yes	2	Appropriate	91	Good	no	Alive		on treatment when the study comp		censored	91	1	0	91	0	non anemic	91.833336	abovethreshold	14-May	7.0285468	M	-13.518111	-9.5433245	undernourished
43	10	male	rural	23	138	illitrate	parents	stage 1 and 2	11	not appropriate for age	164	under nutrition	no	no	no		yes	1	Appropriate	55	Good	no	Alive		Death		dead	55	1	1	55	0	non anemic	77.800003	belowthreshold	14-May	12.077294	M	-3.8665638	-8.1469736	undernourished
44	7	female	urban	16	148	secondary	parents	stage 1 and 2	12	not appropriate for age	416	normal	no	no	no		no	1	Appropriate	112	Good	no	Alive		on treatment when the study comp		censored	112	1	0	112	0	non anemic	103.16666	abovethreshold	14-May	7.3046017	F	-11.50551	-9.8519087	undernourished
45	4	female	rural	10	117	illitrate	parents	stage 1 and 2	13	not immunized	595	under nutrition	no	no	no		yes	2	Appropriate	71	poor	no	Alive		on treatment when the study comp		censored	71	1	0	71	0	non anemic	79.23333	abovethreshold	4-Jan	7.3051357	F	-9.9791002	-6.5015273	undernourished
46	2	male	urban	13	90	secondary	parents	stage3	11	not appropriate for age	567	normal	no	no	yes	HZ	yes		Appropriate	1	Good	no	Transfered out		Transferred out		censored	1	1	0	1	0	non anemic	1.3333334	abovethreshold	4-Jan	16.049383	M	0.024406282	2.4303191	Normal
47	1	male	urban	7	82	illitrate	other relative	stage 1 and 2	14	not appropriate for age	941	normal	no	no	yes		yes	2	Appropriate	42	Good	no	Alive		on treatment when the study comp		censored	42	1	0	42	0	non anemic	41.666668	abovethreshold	4-Jan	10.41047	M	-6.6026096	0.69801772	Normal
48	6	male	rural	12	137	secondary	other relative	stage 1 and 2	10	not immunized	1044	under nutrition	no	no	no		yes	1	Appropriate	83	Good	no	Alive		on treatment when the study comp		censored	83	1	0	83	0	non anemic	117.2	abovethreshold	14-May	6.3935213	M	-15.99324	-10.554001	undernourished
49	5	female	urban	15	130	primary	other relative	stage3	15	not immunized	645	normal	no	no	yes	DD	yes		Appropriate	10	Good	no	Transfered out		Transferred out		censored	10	1	0	10	0	non anemic	10.8	abovethreshold	14-May	8.8757401	F	-6.4966488	-5.5213318	undernourished
50	3	female	urban	10	84	primary	parents	stage3	9	not immunized	487	normal	no	no	yes	B.pneumonia	yes	1	Appropriate	49	Good	yes	Alive		on treatment when the study comp		censored	49	1	0	49	0	anemic	61.333332	abovethreshold	4-Jan	14.172336	F	-0.99414718	0.17726324	Normal
51	10	female	rural	18	125	primary	parents	stage4	12	appropriate for age	700	under nutrition	no	no	yes	wasting syndrome	yes		Appropriate	1	poor	yes	Lost to follow up		Lost to follow up	1	censored	1	1	0	1	0	non anemic	1.5	abovethreshold	14-May	11.52	F	-3.9535496	-8.1010561	undernourished
52	3	female	urban	12	83	primary	parents	stage4	12	appropriate for age	487	under nutrition	no	no	yes	pcp	yes	1	Appropriate	86	Good	no	Alive		on treatment when the study comp		censored	86	1	0	86	0	non anemic	61.566666	abovethreshold	4-Jan	17.419073	F	1.3963376	1.7110362	Normal
53	1	male	urban	7	98	primary	parents	stage3	12	appropriate for age	1200	under nutrition	no	no	no		yes	1	Appropriate	63	Good	no	Alive		on treatment when the study comp		censored	63	1	0	63	0	non anemic	63.533333	abovethreshold	4-Jan	7.2886295	M	-12.44011	-2.5437779	undernourished
54	7	male	rural	18	112	primary	other relative	stage3	10	not immunized	210	normal	no	no	yes	OC	yes	1	Appropriate	78	Good	yes	Alive		on treatment when the study comp		censored	78	1	0	78	0	non anemic	78.699997	belowthreshold	14-May	14.34949	M	-0.87957674	-3.7686594	Normal
55	12	male	rural	25	130	illitrate	parents	stage3		not immunized		under nutrition	no	no	yes	OC	yes		Appropriate	1	poor	no	Lost to follow up		Lost to follow up	1	censored	1	1	0	1	0		0.93333334		14-May	14.792899	M	-1.7217817		Normal
56	7	female	rural	25	136	illitrate	other relative	stage 1 and 2		appropriate for age		normal	no	no	no		yes		Appropriate	1	Good	yes	Transfered out		Transferred out		censored	1	1	0	1	0		0		14-May	13.516436	F	-1.3217794	-3.7184165	Normal
57	11	male	urban	30	130	tertiary	parents	stage4	11	not appropriate for age	307	normal	no	no	yes	Toxoplasmosis	yes	1	Appropriate	48	poor	yes	Dead	48	Death		dead	48	1	1	48	0	non anemic	48.133335	belowthreshold	14-May	17.75148	M	0.4058958		Normal
58	9	female	urban	24	117	tertiary	parents	stage 1 and 2	13	appropriate for age	1293	normal	no	no	no		no	1	Appropriate	84	Good	no	Alive		on treatment when the study comp		censored	84	1	0	84	0	non anemic	84.73333	abovethreshold	14-May	17.532326	F	0.67974395	-3.2681763	Normal
59	6	female	urban	18	108	primary	parents	stage3		appropriate for age	1741	under nutrition	no	no	yes	OC	yes	1	Appropriate	80	Good	no	Transfered out		Transferred out		censored	80	1	0	80	0		80.300003	abovethreshold	14-May	15.432098	F	0.10317805	-1.920813	Normal
60	12	male	urban	30	137	primary	parents	stage 1 and 2	12	appropriate for age	380	normal	no	no	no		yes	1	Appropriate	61	poor	no	Lost to follow up		Lost to follow up		censored	61	1	0	61	0	non anemic	64.333336	abovethreshold	14-May	15.983803	M	-0.87280649		Normal
61	3	male	urban	5	79	primary	parents	stage 1 and 2		not appropriate for age	26	under nutrition	no	no	no		yes	1	Appropriate	3	poor	no	Dead	3	Death		dead	3	1	1	3	0		2.1666667	belowthreshold	4-Jan	8.0115366	M	-9.3323116	-4.904377	undernourished
62	8	female	urban	22	116	primary	parents	stage 1 and 2	9	appropriate for age	240	normal	no	no	no		yes	1	Appropriate	121	Good	no	Alive		on treatment when the study comp		censored	121	1	0	121	0	anemic	118.06667	belowthreshold	14-May	16.349585	F	0.3592765	-2.9719501	Normal
63	8	female	urban	14	145	tertiary	other relative	stage3	8	appropriate for age	103	under nutrition	yes	yes	yes	TB	yes	1	Appropriate	81	Good	no	Alive		on treatment when the study comp		censored	81	1	0	81	0	anemic	79.866669	belowthreshold	14-May	6.6587396	F	-14.569384	-12.148453	undernourished
64	3	female	rural	10	115	secondary	parents	stage 1 and 2	14	appropriate for age	1081	normal	no	no	no	HZ	yes	1	Appropriate	94	Good	no	Alive		on treatment when the study comp		censored	94	1	0	94	0	non anemic	93.666664	abovethreshold	4-Jan	7.5614367	F	-10.267078	-5.169538	undernourished
65	9	female	urban	32	150	secondary	parents	stage 1 and 2	12	appropriate for age	376	normal	no	no	no		no	1	Appropriate	136	Good	no	Alive		on treatment when the study comp		censored	136	1	0	136	0	non anemic	149.16667	abovethreshold	14-May	14.222222	F	-1.1486557	-5.0199399	Normal
66	7	male	urban	19	148	illitrate	other relative	stage 1 and 2	13	appropriate for age	480	normal	no	no	no		no	1	Appropriate	92	Good	no	Alive		on treatment when the study comp		censored	92	1	0	92	0	non anemic	91.900002	abovethreshold	14-May	8.6742144	M	-9.367507	-8.7988453	undernourished
67	9	female	urban	13	159	illitrate	parents	stage 1 and 2	12	appropriate for age	1054	normal	no	no	no		no	1	Appropriate	129	Good	no	Alive		on treatment when the study comp		censored	129	1	0	129	0	non anemic	142.8	abovethreshold	14-May	5.1422014	F	-24.964005	-17.371786	undernourished
68	13	female	urban	32	145	tertiary	other relative	stage3	9	appropriate for age	331	under nutrition	no	no	no		yes	2	Delayed	96	poor	no	Dead	96	Death		dead	96	1	1	96	0	anemic	106.8	belowthreshold	14-May	15.219976	F	-1.8126563		Normal
69	6	male	rural	16	136	tertiary	parents	stage 1 and 2	15	appropriate for age	554	normal	no	no	no		no	1	Appropriate	120	Good	no	Alive		on treatment when the study comp		censored	120	1	0	120	0	non anemic	119.26667	abovethreshold	14-May	8.6505194	M	-8.8401442	-7.4309015	undernourished
70	3	female	urban	10	86	tertiary	parents	stage 1 and 2	13.1	not appropriate for age	596	under nutrition	no	no	yes	HZ	yes	1	Appropriate	91	Good	no	Alive		on treatment when the study comp		censored	91	1	0	91	0	non anemic	88.76667	abovethreshold	4-Jan	13.520823	F	-1.5799277	-0.18708095	Normal
71	3	male	urban	12	84	tertiary	parents	stage3	12.4	appropriate for age	738	normal	no	no	yes	DD	yes	1	Appropriate	74	Good	yes	Alive		on treatment when the study comp		censored	74	1	0	74	0	non anemic	81	abovethreshold	4-Jan	17.006804	M	1.075171	1.3978417	Normal
72	1	male	urban	9	78	secondary	parents	stage 1 and 2	12	appropriate for age	465	normal	no	no	yes		yes		Appropriate	133	Good	no	Alive		on treatment when the study comp		censored	133	1	0	133	0	non anemic	120.1	abovethreshold	4-Jan	14.792899	M	-1.6294413	3.9665315	Normal
73	3	female	urban	12	88	primary	parents	stage 1 and 2	13	not appropriate for age	1500	normal	yes	yes	yes	TB	yes	1	Appropriate	95	Good	no	Transfered out		Transferred out		censored	95	1	0	95	0	non anemic	106.16666	abovethreshold	4-Jan	15.495868	F	0.075008966	0.85357404	Normal
74	1	female	rural	6	62	tertiary	parents	stage 1 and 2	13	appropriate for age	1903	normal	no	no	no		yes	1	Appropriate	130	Good	no	Alive		on treatment when the study comp		censored	130	1	0	130	0	non anemic	107	abovethreshold	4-Jan	15.608741	F	-0.53673702	4.2892485	Normal
75	3	male	urban	11	76	secondary	parents	stage3	13.6	appropriate for age	758	normal	no	no	yes	HZ	yes	1	Appropriate	76	poor	no	Lost to follow up		Lost to follow up	76	censored	76	1	0	76	0	non anemic	80.433334	abovethreshold	4-Jan	19.044321	M	2.4401054	2.3172889	Normal
76	11	female	urban	30	140	tertiary	parents	stage4	11.8	appropriate for age	303	under nutrition	yes	yes	yes	TB	yes	2	Appropriate	33	poor	no	Lost to follow up		Lost to follow up	33	censored	33	1	0	33	0	non anemic	72	belowthreshold	14-May	15.306123	F	-1.0225172		Normal
77	10	male	urban	23	117	illitrate	other relative	stage4	11.5	not appropriate for age	25	under nutrition	yes	yes	yes	TB	yes	2	Appropriate	89	poor	no	Dead	89	Death		dead	89	1	1	89	0	non anemic	78.533333	belowthreshold	14-May	16.801811	M	0.20034741	-4.7017007	Normal
78	6	male	urban	16	106	secondary	parents	stage4	14.7	appropriate for age	550	normal	no	no	yes	B.pneumonia	yes	2	Appropriate	59	poor	no	Lost to follow up		Lost to follow up	59	censored	59	1	0	59	0	non anemic	57.299999	abovethreshold	14-May	14.239944	M	-0.86220056	-2.8946598	Normal
79	7	male	urban	15	123	primary	parents	stage 1 and 2	11.6	not appropriate for age	696	normal	no	no	yes	B.pneumonia	yes	1	Appropriate	82	Good	no	Transfered out		Transferred out		censored	82	1	0	82	0	non anemic	83.300003	abovethreshold	14-May	9.9147329	M	-6.5725136	-7.3525972	undernourished
80	4	female	urban	12	87	tertiary	parents	stage3	12	appropriate for age	205	normal	yes	yes	yes	TB	yes	1	Appropriate	72	Good	no	Transfered out		Transferred out		censored	72	1	0	72	0	non anemic	63.599998	belowthreshold	4-Jan	15.854142	F	0.41199109	-0.097489327	Normal
81	2	male	urban	9	75	primary	parents	stage4	12.2	appropriate for age	970	normal	no	no	yes	OC	yes	1	Delayed	86	Good	no	Transfered out		Transferred out		censored	86	1	0	86	0	non anemic	66.433334	abovethreshold	4-Jan	16	M	-0.015169929	2.4034503	Normal
82	3	male	urban	14	86	primary	parents	stage3	13	appropriate for age	596	normal	no	no	no		yes	1	Appropriate	91	Good	no	Alive		on treatment when the study comp		censored	91	1	0	91	0	non anemic	88.76667	abovethreshold	4-Jan	18.929152	M	2.3681455	2.2681828	Normal
83	3	male	urban	8	78	tertiary	parents	stage4	11.4	not appropriate for age	907	under nutrition	no	no	yes	B.pneumonia	yes	1	Appropriate	44	Good	no	Alive		on treatment when the study comp		censored	44	1	0	44	0	non anemic	53.099998	abovethreshold	4-Jan	13.149244	M	-2.2120216	-0.71930832	Normal
84	3	female	urban	10	89	primary	parents	stage 1 and 2	14	not appropriate for age	580	under nutrition	yes	yes	yes	TB	yes	1	Appropriate	140	Good	no	Alive		on treatment when the study comp		censored	140	1	0	140	0	non anemic	114.6	abovethreshold	4-Jan	12.624669	F	-2.4620876	-0.72793406	Normal
85	3	male	urban	21	126	primary	parents	stage 1 and 2	12	not appropriate for age	485	under nutrition	yes	yes	yes	TB	yes	1	Appropriate	48	Good	no	Alive		on treatment when the study comp		censored	48	1	0	48	0	non anemic	107.7	abovethreshold	4-Jan	13.227513	M	-2.133194	-0.6700418	Normal
86	9	male	urban	22	128	primary	other relative	stage 1 and 2	12	not appropriate for age	2085	normal	no	no	no		yes	1	Appropriate	99	fair	no	Alive		on treatment when the study comp		censored	99	1	0	99	0	non anemic	96.166664	abovethreshold	14-May	13.427734	M	-2.0619678	-6.185081	undernourished
87	8	female	urban	24	124	tertiary	parents	stage 1 and 2	8	not appropriate for age	680	normal	no	no	no		yes	1	Appropriate	34	Good	no	Alive		on treatment when the study comp		censored	34	1	0	34	0	anemic	40.233334	abovethreshold	14-May	15.608741	F	-0.041037496	-3.3407798	Normal
88	2	male	urban	9	49	illitrate	parents	stage3	10	appropriate for age	420	under nutrition	no	no	yes	B.pnemonia	yes		Appropriate	22	poor	yes	Alive		on treatment when the study comp		censored	22	1	0	22	0	non anemic	26.133333	abovethreshold	4-Jan	37.484383	M	8.4921379	9.7831621	Normal
89	7	male	rural	29	140	secondary	parents	stage3	14	not appropriate for age	581	normal	no	no	yes		yes	1	Appropriate	94	Good	no	Alive		on treatment when the study comp		censored	94	1	0	94	0	non anemic	75.966667	abovethreshold	14-May	14.795918	M	-0.51514238	-3.4970014	Normal
90	6	male	urban	17	112	primary	parents	stage 1 and 2	13	appropriate for age	556	under nutrition	no	no	no		yes	1	Appropriate	102	Good	no	Alive		on treatment when the study comp		censored	102	1	0	102	0	non anemic	101.43333	abovethreshold	14-May	13.552296	M	-1.4899108	-3.3136477	Normal
91	9	male	urban	22	124	tertiary	parents	stage4	15	appropriate for age	115	normal	no	no	yes	Toxoplasmosis	yes	2	Appropriate	110	Good	no	Alive		on treatment when the study comp		censored	110	1	0	110	0	non anemic	117.46667	belowthreshold	14-May	14.308013	M	-1.2581112	-5.5325785	Normal
92	7	female	urban	17	115	secondary	parents	stage4	12.8	not appropriate for age	993	normal	no	no	yes	B.pneumonia	no	1	Appropriate	91	fair	no	Alive		on treatment when the study comp		censored	91	1	0	91	0	non anemic	91.366669	abovethreshold	14-May	12.854443	F	-1.8902339	-4.1467991	Normal
93	1	male	rural	8	70	primary	parents	stage 1 and 2		appropriate for age		normal	no	no	no		yes		Appropriate	15	poor	no	Alive		on treatment when the study comp		censored	15	1	0	15	0		18.4		4-Jan	16.32653	M	-0.3576203	4.8976049	Normal
94	1	male	urban	8	68	secondary	parents	stage 1 and 2	16	appropriate for age		normal	no	no	no		yes	2	Appropriate	9	Good	no	Alive		on treatment when the study comp		censored	9	1	0	9	0	non anemic	9.166667		4-Jan	17.301039	M	0.36611867	5.4475818	Normal
95	2	male	rural	10	75	tertiary	parents	stage 1 and 2		appropriate for age		normal	no	no	yes	B.pneumonia	yes		Appropriate	9	Good	no	Alive		on treatment when the study comp		censored	9	1	0	9	0		8.666667		4-Jan	17.777779	M	1.2959985	3.3214307	Normal
96	12	male	rural	48	146	tertiary	parents	stage 1 and 2	12	not appropriate for age	400	normal	no	no	no		no	1	Appropriate	6	Good	no	Transfered out		Transferred out		censored	6	1	0	6	0	non anemic	4.0333333	abovethreshold	14-May	22.518295	M	1.7535155		Normal
97	10	male	urban	19	111	secondary	parents	stage 1 and 2	17	appropriate for age	1149	normal	no	no	no		no	1	Appropriate	24	Good	no	Transfered out		Transferred out		censored	24	1	0	24	0	non anemic	102.93333	abovethreshold	14-May	15.420826	M	-0.6428526	-5.5241079	Normal
98	5	male	rural	14	118	secondary	parents	stage 1 and 2	11.7	not appropriate for age	489	normal	no	no	no		yes	1	Appropriate	50	Good	no	Alive		on treatment when the study comp		censored	50	1	0	50	0	non anemic	48.033333	abovethreshold	14-May	10.054582	M	-5.4873066	-4.6526322	undernourished
99	8	male	urban	17	113	tertiary	parents	stage 1 and 2	13	not appropriate for age	822	under nutrition	no	no	no		no	1	Appropriate	60	Good	no	Alive		on treatment when the study comp		censored	60	1	0	60	0	non anemic	59.366665	abovethreshold	14-May	13.313494	M	-1.9888	-5.4102597	Normal
100	4	male	urban	15	101	primary	other relative	stage4	12.8	not appropriate for age	657	under nutrition	yes	yes	yes	TB	yes	1	Delayed	52	poor	no	Alive		on treatment when the study comp		censored	52	1	0	52	0	non anemic	79.333336	abovethreshold	4-Jan	14.704441	M	-0.51165587	-0.83587366	Normal
101	10	male	rural	22	130	tertiary	parents	stage3	10	not appropriate for age	179	under nutrition	no	no	yes	skin infection	yes	1	Appropriate	33	poor	no	Dead	33	Death		dead	33	1	1	33	0	non anemic	65.633331	belowthreshold	14-May	13.017752	M	-2.7280834	-7.2956238	undernourished
102	15	female	urban	50	154	primary	other relative	stage 1 and 2	12.8	not appropriate for age		normal	no	no	no		no	1	Appropriate	107	poor	no	Lost to follow up		Lost to follow up	107	censored	107	1	0	107	0	non anemic	15.066667		14-May	21.082813	F	0.29608497		Normal
103	12	male	urban	30	138	secondary	parents	stage4	14	appropriate for age	355	normal	no	no	yes	OC	yes	1	Appropriate	33	poor	no	Lost to follow up		Lost to follow up	33	censored	33	1	0	33	0	non anemic	38.5	abovethreshold	14-May	15.752993	M	-1.0235208		Normal
104	2	male	urban	6	75	primary	parents	stage4	11	appropriate for age	1249	normal	no	no	yes	HZ	yes	2	Appropriate	93	Good	no	Alive		on treatment when the study comp		censored	93	1	0	93	0	non anemic	103.53333	abovethreshold	4-Jan	10.666667	M	-5.9392929	-1.1416539	Normal
105	2	male	urban	9	82	primary	parents	stage3	13	not appropriate for age	1154	normal	no	no	yes	URTI	yes	1	Appropriate	118	Good	no	Alive		on treatment when the study comp		censored	118	1	0	118	0	non anemic	112.5	abovethreshold	4-Jan	13.38489	M	-2.4406734	0.84552634	Normal
106	7	female	rural	14	112	primary	parents	stage 1 and 2	10	not appropriate for age	16	under nutrition	no	no	no		yes		Appropriate	12	fair	yes	Alive		on treatment when the study comp		censored	12	1	0	12	0	non anemic	47.633335	belowthreshold	14-May	11.160714	F	-3.6961827	-5.4156699	undernourished
107	5	female	urban	21	108	tertiary	parents	stage 1 and 2	12.7	appropriate for age	931	normal	no	no	no		no	1	Appropriate	82	fair	no	Alive		on treatment when the study comp		censored	82	1	0	82	0	non anemic	88.166664	abovethreshold	14-May	18.004116	F	1.6033803	-0.080331266	Normal
108	14	female	urban	51	159	tertiary	parents	stage4	13	appropriate for age	281	normal	no	no	yes	B.pneumonia	yes	1	Appropriate	83	Good	no	Alive		on treatment when the study comp		censored	83	1	0	83	0	non anemic	78.566666	belowthreshold	14-May	20.173252	F	0.21943367		Normal
109	4	female	urban	14	108	secondary	parents	stage 1 and 2	13	not appropriate for age	364	normal	no	no	no		yes	1	Appropriate	8	Good	no	Transfered out		Transferred out		censored	8	1	0	8	0	non anemic	8.1000004	abovethreshold	4-Jan	12.002744	F	-2.8061707	-2.2082162	undernourished
110	12	female	urban	31	140	tertiary	parents	stage3	13	not appropriate for age	462	normal	no	no	no		no	1	Appropriate	40	Good	no	Transfered out		Transferred out		censored	40	1	0	40	0	non anemic	36.099998	abovethreshold	14-May	15.816326	F	-1.0781955		Normal
111	8	female	rural	21	145	primary	parents	stage 1 and 2	12	not appropriate for age	599	normal	no	no	no		yes	1	Appropriate	120	Good	yes	Alive		on treatment when the study comp		censored	120	1	0	120	0	non anemic	116.8	abovethreshold	14-May	9.9881096	F	-5.5528274	-7.4303613	undernourished
112	4	female	urban	13	96	secondary	parents	stage3	12	not appropriate for age	1972	normal	no	no	no		no	1	Appropriate	101	Good	no	Alive		on treatment when the study comp		censored	101	1	0	101	0	non anemic	100.53333	abovethreshold	4-Jan	14.105903	F	-0.87739402	-0.95966113	Normal
113	6	male	urban	20	130	tertiary	parents	stage 1 and 2	13	not appropriate for age	722	normal	no	no	no		yes	1	Appropriate	95	Good	no	Alive		on treatment when the study comp		censored	95	1	0	95	0	non anemic	90.666664	abovethreshold	14-May	11.834319	M	-3.3755274	-4.4954753	undernourished
114	9	female	urban	22	124	primary	parents	stage3	13	appropriate for age	115	normal	no	no	yes	skin infection	yes	1	Appropriate	110	Good	no	Alive		on treatment when the study comp		censored	110	1	0	110	0	non anemic	117.46667	belowthreshold	14-May	14.308013	F	-1.087906	-4.9665489	Normal
115	3	female	rural	9	92	primary	parents	stage3	11	not appropriate for age	1582	normal	no	no	yes	skin infection	yes	1	Appropriate	71	Good	no	Alive		on treatment when the study comp		censored	71	1	0	71	0	non anemic	82.866669	abovethreshold	4-Jan	10.63327	F	-4.8271384	-2.1350188	undernourished
116	7	female	urban	17	115	secondary	parents	stage3	12	not appropriate for age	593	normal	no	no	no		yes	1	Appropriate	91	Good	no	Alive		on treatment when the study comp		censored	91	1	0	91	0	non anemic	91.366669	abovethreshold	14-May	12.854443	F	-1.8902339	-4.1467991	Normal
117	14	female	urban	51	159	tertiary	parents	stage4	11	not appropriate for age	281	normal	no	no	yes	OC	yes	1	Appropriate	83	Good	no	Alive		on treatment when the study comp		censored	83	1	0	83	0	non anemic	80.533333	belowthreshold	14-May	20.173252	F	0.21943367		Normal
118	14	male	urban	30	150	secondary	parents	stage 1 and 2	13	not appropriate for age		normal	no	no	no		yes	1	Appropriate	84	Good	no	Alive		on treatment when the study comp	0	censored	84	1	0	84	0	non anemic	82.76667		14-May	13.333333	M	-3.9284577		undernourished
119	7	female	urban	25	130	tertiary	parents	stage 1 and 2	13	not appropriate for age	521	normal	no	no	no		yes	1	Appropriate	104	Good	no	Alive		on treatment when the study comp		censored	104	1	0	104	0	non anemic	100.6	abovethreshold	14-May	14.792899	F	-0.38618782	-2.9769258	Normal
120	2	female	rural	13	80	illitrate	parents	stage3	15	appropriate for age	1042	under nutrition	no	no	no		yes	1	Appropriate	4	Good	no	Transfered out		Transferred out		censored	4	1	0	4	0	non anemic	3.0666666	abovethreshold	4-Jan	20.3125	F	2.8420005	4.2413387	Normal
121	2	male	urban	11	124	illitrate	parents	stage3	12	appropriate for age	734	under nutrition	no	no	no		no	1	Appropriate	1	Good	no	Lost to follow up		Lost to follow up	1	censored	1	1	0	1	0	non anemic	2.0333333	abovethreshold	4-Jan	7.1540065	M	-13.425131	-4.6534858	undernourished
122	6	female	urban	16	118	tertiary	parents	stage 1 and 2	13	appropriate for age	500	under nutrition	no	no	no		no		Appropriate	4	Good	no	Lost to follow up		Lost to follow up	4	censored	4	1	0	4	0	non anemic	5.5	abovethreshold	14-May	11.490951	F	-3.263984	-4.3597198	undernourished
123	1	female	urban	5	70	secondary	parents	stage3		appropriate for age		under nutrition	no	no	no		yes		Appropriate	18	poor	no	Lost to follow up		Lost to follow up		censored	18	1	0	18	0		18.700001		4-Jan	10.204082	F	-5.8558416	1.0565376	Normal
124	5	female	urban	15	125	illitrate	parents	stage3		appropriate for age	896	normal	no	no	no		no	1	Appropriate	86	Good	no	Alive		on treatment when the study comp		censored	86	1	0	86	0		111.06667	abovethreshold	14-May	9.6000004	F	-5.4296303	-4.8490272	undernourished
125	4	female	urban	15	101	illitrate	parents	stage 1 and 2	12	appropriate for age	456	normal	no	no	no		no	1	Appropriate	40	Good	no	Alive		on treatment when the study comp		censored	40	1	0	40	0	non anemic	42.933334	abovethreshold	4-Jan	14.704441	F	-0.40894908	-0.64912105	Normal
126	5	female	urban	17	138	illitrate	parents	stage3	13	appropriate for age	966	normal	no	no	no		no	1	Appropriate	117	Good	no	Alive		on treatment when the study comp		censored	117	1	0	117	0	non anemic	117.6	abovethreshold	14-May	8.9266958	F	-6.4171591	-5.4716372	undernourished
127	1	male	urban	10	125	primary	other relative	stage 1 and 2	14	appropriate for age	1782	under nutrition	no	no	no		no	1	Appropriate	89	Good	yes	Alive		on treatment when the study comp		censored	89	1	0	89	0	non anemic	92.066666	abovethreshold	4-Jan	6.4000001	M	-14.791416	-3.7076907	undernourished
128	11	female	urban	33	146	primary	parents	stage3		appropriate for age	563	normal	no	no	no		yes	1	Appropriate	105	Good	no	Alive		on treatment when the study comp		censored	105	1	0	105	0		121.43333	abovethreshold	14-May	15.481329	F	-0.91711426		Normal
129	1	male	urban	10	113	illitrate	parents	stage4	15	appropriate for age	511	under nutrition	no	no	no		yes	1	Appropriate	94	Good	no	Alive		on treatment when the study comp		censored	94	1	0	94	0	non anemic	98.23333	abovethreshold	4-Jan	7.8314667	M	-11.193973	-1.8965278	Normal
130	1	female	urban	8	78	illitrate	other relative	stage3	9	not immunized	397	under nutrition	no	no	no		yes		Appropriate	10	poor	yes	Dead	10	Death		dead	10	1	1	10	0	anemic	11.866667	abovethreshold	4-Jan	13.149244	F	-2.5833025	3.0185084	Normal
131	8	male	urban	17	134	primary	parents	stage3	14	appropriate for age	648	under nutrition	yes	yes	yes	TB	yes	1	Appropriate	110	Good	no	Alive		on treatment when the study comp		censored	110	1	0	110	0	non anemic	119.83334	abovethreshold	14-May	9.4675875	M	-7.9146156	-9.135211	undernourished
132	10	male	urban	26	133	primary	parents	stage3	15	appropriate for age	93	under nutrition	no	no	no		no	1	Appropriate	57	Good	no	Alive		on treatment when the study comp		censored	57	1	0	57	0	non anemic	57.166668	belowthreshold	14-May	14.6984	M	-1.1724516	-6.0054216	Normal
133	7	male	urban	19	128	primary	parents	stage 1 and 2	14	appropriate for age	1148	under nutrition	no	no	no		no	1	Appropriate	69	Good	no	Alive		on treatment when the study comp		censored	69	1	0	69	0	non anemic	69	abovethreshold	14-May	11.59668	M	-3.8369787	-5.7620473	undernourished
134	3	female	urban	14	126	secondary	parents	stage 1 and 2	12	appropriate for age	1499	under nutrition	no	no	no		no	1	Appropriate	87	Good	no	Alive		on treatment when the study comp		censored	87	1	0	87	0	non anemic	110.5	abovethreshold	4-Jan	8.8183422	F	-7.6826105	-3.7597771	undernourished
135	2	male	rural	12	93	illitrate	parents	stage3	15	appropriate for age	1083	normal	no	no	no		no	1	Appropriate	45	Good	no	Alive		on treatment when the study comp		censored	45	1	0	45	0	non anemic	43.400002	abovethreshold	4-Jan	13.874436	M	-1.9306973	1.1594177	Normal
136	2	male	urban	12	98	illitrate	parents	stage 1 and 2	13	appropriate for age	1807	under nutrition	no	no	no		no	1	Appropriate	45	Good	no	Alive		on treatment when the study comp		censored	45	1	0	45	0	non anemic	48.700001	abovethreshold	4-Jan	12.494794	M	-3.449852	0.24377869	Normal
137	12	female	urban	29	147	primary	parents	stage 1 and 2	14	appropriate for age	321	under nutrition	no	no	no		yes	1	Appropriate	34	Good	no	Alive		on treatment when the study comp		censored	34	1	0	34	0	non anemic	117.6	belowthreshold	14-May	13.420334	F	-2.7639797		undernourished
138	12	male	urban	30	143	primary	parents	stage3	13	appropriate for age	535	under nutrition	no	no	no		no	1	Appropriate	21	Good	no	Alive		on treatment when the study comp		censored	21	1	0	21	0	non anemic	22.6	abovethreshold	14-May	14.670644	M	-1.8198922		Normal
139	12	female	urban	32	154	primary	parents	stage3	12	appropriate for age	321	under nutrition	no	no	no		no	1	Delayed	26	Good	no	Alive		on treatment when the study comp		censored	26	1	0	26	0	non anemic	27.033333	belowthreshold	14-May	13.493	F	-2.7021785		undernourished
140	1	male	urban	12	90	illitrate	parents	stage3	13	appropriate for age		normal	no	no	no		yes		Appropriate	9	Good	no	Alive		on treatment when the study comp		censored	9	1	0	9	0	non anemic	10.8		4-Jan	14.814815	M	-1.6099706	3.9804609	Normal
141	3	female	urban	14	89	illitrate	parents	stage 1 and 2	15	appropriate for age	569	normal	no	no	no		yes		Appropriate	12	Good	no	Alive		on treatment when the study comp		censored	12	1	0	12	0	non anemic	14.966666	abovethreshold	4-Jan	17.674536	F	1.5547082	1.8155144	Normal
142	3	female	urban	14	89	illitrate	parents	stage 1 and 2	12	appropriate for age	600	under nutrition	no	no	no		yes	1	Appropriate	12	Good	no	Alive		on treatment when the study comp		censored	12	1	0	12	0	non anemic	14.966666	abovethreshold	4-Jan	17.674536	F	1.5547082	1.8155144	Normal
143	10	female	urban	26	148	primary	parents	stage3	12	appropriate for age	352	under nutrition	no	no	no		yes	1	Appropriate	36	Good	no	Transfered out		Transferred out		censored	36	1	0	36	0	non anemic	48.666668	abovethreshold	14-May	11.869978	F	-3.5436859	-7.7860503	undernourished
144	6	male	urban	21	131	primary	parents	stage4	11	appropriate for age	1096	normal	no	no	no	OC	no	1	Appropriate	99	Good	no	Alive		on treatment when the study comp		censored	99	1	0	99	0	non anemic	120.8	abovethreshold	14-May	12.237049	M	-2.8861814	-4.1989589	undernourished
145	4	female	rural	14	103	illitrate	parents	stage 1 and 2	13	appropriate for age	356	under nutrition	no	no	no		yes	1	Appropriate	17	Good	yes	Transfered out		Transferred out		censored	17	1	0	17	0	non anemic	29.466667	abovethreshold	4-Jan	13.196342	F	-1.652245	-1.4668952	Normal
146	11	male	urban	10	85	illitrate	parents	stage 1 and 2	12	appropriate for age	449	under nutrition	no	no	no		yes	2	Appropriate	54	Good	no	Alive		on treatment when the study comp		censored	54	1	0	54	0	non anemic	57.299999	abovethreshold	14-May	13.840831	M	-2.1974828		undernourished
147	2	male	urban	14	96	illitrate	parents	stage3		appropriate for age	902	normal	no	no	no		no	1	Appropriate	41	Good	no	Alive		on treatment when the study comp		censored	41	1	0	41	0		42.466667	abovethreshold	4-Jan	15.190972	M	-0.69298333	1.950881	Normal
148	10	female	urban	37	149	primary	parents	stage3	13	appropriate for age	762	under nutrition	no	no	no		yes	1	Appropriate	93	Good	no	Alive		on treatment when the study comp		censored	93	1	0	93	0	non anemic	99.833336	abovethreshold	14-May	16.665916	F	0.025633248	-4.580852	Normal
149	1	female	urban	7	107	illitrate	parents	stage4	14	appropriate for age	125	under nutrition	yes	yes	yes	TB	yes	1	Appropriate	85	Good	no	Alive		on treatment when the study comp		censored	85	1	0	85	0	non anemic	97.333336	belowthreshold	4-Jan	6.1140709	F	-13.470838	-3.2271891	undernourished
150	4	female	urban	15	101	illitrate	parents	stage 1 and 2		appropriate for age		under nutrition	no	no	no		yes	1	Appropriate	40	Good	no	Alive		on treatment when the study comp		censored	40	1	0	40	0		42.966667		4-Jan	14.704441	F	-0.40894908	-0.64912105	Normal
151	1	female	urban	12	93	illitrate	parents	stage 1 and 2		appropriate for age	1824	under nutrition	no	no	no		no	1	Appropriate	47	Good	no	Alive		on treatment when the study comp		censored	47	1	0	47	0		47.633335	abovethreshold	4-Jan	13.874436	F	-1.9286622	3.4211111	Normal
152	6	female	rural	18	120	illitrate	parents	stage 1 and 2	10	appropriate for age	963	under nutrition	no	no	no		no	1	Appropriate	13	Good	no	Alive		on treatment when the study comp		censored	13	1	0	13	0	non anemic	13.233334	abovethreshold	14-May	12.5	F	-2.1913202	-3.6264532	undernourished
153	8	male	urban	27	146	primary	other relative	stage3	12	appropriate for age	262	under nutrition	no	no	no		yes	1	Appropriate	114	Good	no	Alive		on treatment when the study comp		censored	114	1	0	114	0	non anemic	121.16666	belowthreshold	14-May	12.666541	M	-2.6815946	-5.9121065	undernourished
154	7	female	rural	13	118	primary	other relative	stage4	13	appropriate for age	564	under nutrition	no	no	yes	OC	yes		Appropriate	18	Good	no	Transfered out		Transferred out		censored	18	1	0	18	0	non anemic	19.133333	abovethreshold	14-May	9.3363972	F	-6.4872537	-7.1618347	undernourished
155	6	female	rural	13	118	illitrate	parents	stage4	12	not appropriate for age	564	under nutrition	no	no	yes	B.pneumonia	yes		Appropriate	1	Good	no	Transfered out		Transferred out		censored	1	1	0	1	0	non anemic	0.86666667	abovethreshold	14-May	9.3363972	F	-6.3669562	-6.3066435	undernourished
156	7	female	urban	16	126	primary	parents	stage4	10	appropriate for age	1107	under nutrition	no	no	yes	EC	yes	1	Appropriate	96	Good	no	Transfered out		Transferred out		censored	96	1	0	96	0	non anemic	98.599998	abovethreshold	14-May	10.078105	F	-5.2148428	-6.3934875	undernourished
157	1	female	urban	9	113	tertiary	other relative	stage3	14	appropriate for age	1156	normal	no	no	no		no		Appropriate	14	poor	no	Lost to follow up		Lost to follow up		censored	14	1	0	14	0	non anemic	15.466666	abovethreshold	4-Jan	7.0483203	F	-11.21142	-1.9930686	Normal
158	1	male	urban	4	78	secondary	parents	stage 1 and 2		appropriate for age		under nutrition	no	no	no		yes		Appropriate	5	Good	no	Alive		on treatment when the study comp		censored	5	1	0	5	0		6.1333332		4-Jan	6.5746222	M	-14.294216	-3.4675109	undernourished
159	1	female	urban	11	118	primary	parents	stage3	11	appropriate for age	4052	under nutrition	no	no	no		yes	1	Appropriate	86	Good	no	Alive		on treatment when the study comp		censored	86	1	0	86	0	non anemic	88.900002	abovethreshold	4-Jan	7.9000287	F	-9.4820738	-1.0283554	Normal
160	13	male	urban	13	118	illitrate	parents	stage3		appropriate for age	799	under nutrition	no	no	no		no	1	Appropriate	92	Good	no	Alive		on treatment when the study comp		censored	92	1	0	92	0		3.8333333	abovethreshold	14-May	9.3363972	M	-10.55138		undernourished
161	2	male	rural	13	86	illitrate	parents	stage3	12	appropriate for age	1538	under nutrition	no	no	no		yes	1	Appropriate	40	Good	no	Alive		on treatment when the study comp		censored	40	1	0	40	0	non anemic	43.066666	abovethreshold	4-Jan	17.577068	M	1.1587745	3.2225683	Normal
162	1	female	rural	6	75	primary	parents	stage 1 and 2	11	appropriate for age	1654	under nutrition	no	no	no		no	1	Appropriate	114	Good	no	Alive		on treatment when the study comp		censored	114	1	0	114	0	non anemic	106.8	abovethreshold	4-Jan	10.666667	F	-5.2614942	1.4068768	Normal
163	2	male	rural	13	86	illitrate	parents	stage3	12	appropriate for age	1538	under nutrition	no	no	no		yes	1	Appropriate	40	Good	no	Alive		on treatment when the study comp		censored	40	1	0	40	0	non anemic	1.5	abovethreshold	4-Jan	17.577068	M	1.1587745	3.2225683	Normal
164	1	female	rural	6	113	primary	parents	stage 1 and 2		appropriate for age	1878	under nutrition	no	no	no		no	1	Appropriate	115	Good	no	Alive		on treatment when the study comp		censored	115	1	0	115	0		117.33334	abovethreshold	4-Jan	4.6988802	F	-17.978096	-5.6079979	undernourished
165	5	male	urban	16	130	primary	parents	stage3	9	appropriate for age	119	under nutrition	no	no	yes		yes	1	Appropriate	80	Good	no	Alive		on treatment when the study comp		censored	80	1	0	80	0	anemic	81.333336	belowthreshold	14-May	9.4674559	M	-6.4257655	-5.1421356	undernourished
166	5	female	rural	22	130	illitrate	parents	stage 1 and 2		appropriate for age	598	under nutrition	no	no	no		no	1	Appropriate	111	Good	no	Alive		on treatment when the study comp		censored	111	1	0	111	0		119.9	abovethreshold	14-May	13.017752	F	-1.7098179	-2.4077528	Normal
167	8	male	rural	19	150	primary	parents	stage4	11	appropriate for age	621	under nutrition	no	no	yes	OC	yes	1	Appropriate	124	Good	no	Alive		on treatment when the study comp		censored	124	1	0	124	0	non anemic	125.96667	abovethreshold	14-May	8.4444447	M	-10.662817	-10.549107	undernourished
168	3	female	urban	12	134	illitrate	other relative	stage 1 and 2		appropriate for age	1097	under nutrition	no	no	no		no	1	Appropriate	86	Good	no	Alive		on treatment when the study comp		censored	86	1	0	86	0		124.23333	abovethreshold	4-Jan	6.6830029	F	-12.512562	-6.3530378	undernourished
169	1	male	urban	11	112	illitrate	parents	stage3		appropriate for age		normal	no	no	no		yes	2	Appropriate	72	Good	no	Alive		on treatment when the study comp		censored	72	1	0	72	0		75.566666		4-Jan	8.7691326	M	-9.3053255	-0.87148058	Normal
170	8	male	urban	28	133	primary	parents	stage 1 and 2		appropriate for age		normal	no	no	no		no	1	Appropriate	26	Good	no	Transfered out		Transferred out		censored	26	1	0	26	0		29		14-May	15.829046	M	0.061093595	-3.7694647	Normal
171	4	male	rural	13	138	secondary	parents	stage4	11	appropriate for age	530	under nutrition	no	no	yes	B.pneumonia	yes	1	Appropriate	117	Good	no	Alive		on treatment when the study comp		censored	117	1	0	117	0	non anemic	120.9	abovethreshold	4-Jan	6.8262968	M	-11.413818	-7.1946869	undernourished
172	4	female	urban	13	98	illitrate	parents	stage 1 and 2	12	appropriate for age	1509	under nutrition	no	no	no		yes	1	Appropriate	59	Good	no	Alive		on treatment when the study comp		censored	59	1	0	59	0	non anemic	60.099998	abovethreshold	4-Jan	13.536027	F	-1.3533258	-1.2721449	Normal
173	10	male	rural	13	154	tertiary	parents	stage4	13	appropriate for age	499	under nutrition	no	no	yes	OC	yes	1	Appropriate	113	Good	no	Alive		on treatment when the study comp		censored	113	1	0	113	0	non anemic	114.3	abovethreshold	14-May	5.4815316	M	-31.361492	-20.305084	undernourished
174	2	female	urban	11	129	primary	parents	stage3		appropriate for age	1908	normal	no	no	no		no	1	Appropriate	41	Good	no	Alive		on treatment when the study comp		censored	41	1	0	41	0		119.16666	abovethreshold	4-Jan	6.6101799	F	-13.201794	-4.8351226	undernourished
175	2	male	rural	8	70	primary	parents	stage4	12	appropriate for age	1100	normal	yes	yes	yes	TB	yes		Appropriate	16	Good	no	Lost to follow up		Lost to follow up	16	censored	16	1	0	16	0	non anemic	10.2	abovethreshold	4-Jan	16.32653	M	0.2429114	2.5795741	Normal
176	15	male	urban	40	159	secondary	parents	stage4		appropriate for age		under nutrition	yes	yes	yes	TB	yes	1	Appropriate	1	Good	no	Dead	2	Death		dead	1	1	1	1	0		2.4666667		14-May	15.822159	M	-2.1324024		undernourished
177	1	female	urban	8	118	illitrate	parents	stage3	15	appropriate for age	620	under nutrition	no	no	no		yes	1	Appropriate	3	poor	no	Lost to follow up		Lost to follow up	3	censored	3	1	0	3	0	non anemic	3.1666667	abovethreshold	4-Jan	5.7454753	F	-14.496475	-3.7781122	undernourished
178	7	male	urban	13	106	illitrate	parents	stage4	13	appropriate for age	520	under nutrition	yes	yes	yes	TB	yes		Appropriate	1	Good	no	Transfered out		Transferred out		censored	1	1	0	1	0	non anemic	1.4666667	abovethreshold	14-May	11.569954	M	-3.8735058	-5.7846804	undernourished
179	7	female	rural	18	136	illitrate	parents	stage3		appropriate for age	666	under nutrition	no	no	no		no		Delayed	1	poor	no	Lost to follow up		Lost to follow up	1	censored	1	1	0	1	0		1.2	abovethreshold	14-May	9.7318335	F	-5.7816525	-6.7410054	undernourished
180	5	female	urban	10	128	tertiary	parents	stage 1 and 2	13	appropriate for age	419	under nutrition	no	no	no		no		Appropriate	1	poor	no	Lost to follow up		Lost to follow up		censored	1	1	0	1	0	non anemic	10.633333	abovethreshold	14-May	6.1035156	F	-12.300434	-8.999259	undernourished
181	4	female	urban	14	125	illitrate	parents	stage3	14	appropriate for age	691	under nutrition	no	no	no		yes	1	Appropriate	91	Good	no	Alive		on treatment when the study comp		censored	91	1	0	91	0	non anemic	108.2	abovethreshold	4-Jan	8.96	F	-6.7827406	-4.6489267	undernourished
182	2	male	urban	11	112	illitrate	parents	stage 1 and 2	15	appropriate for age	1327	under nutrition	no	no	no		yes	1	Appropriate	76	Good	no	Alive		on treatment when the study comp		censored	76	1	0	76	0	non anemic	73.966667	abovethreshold	4-Jan	8.7691326	M	-9.3795576	-2.8614101	undernourished
183	2	female	urban	11	131	primary	parents	stage3	12	appropriate for age	1405	under nutrition	no	no	no		yes	1	Appropriate	103	Good	no	Alive		on treatment when the study comp		censored	103	1	0	103	0	non anemic	118.03333	abovethreshold	4-Jan	6.409883	F	-13.801888	-5.1285472	undernourished
184	7	male	urban	11	133	secondary	parents	stage4	12	appropriate for age	292	under nutrition	no	no	yes	B.pneumonia	yes	1	Appropriate	105	Good	no	Alive		on treatment when the study comp		censored	105	1	0	105	0	non anemic	105.23333	belowthreshold	14-May	6.218554	M	-18.729805	-12.792224	undernourished
185	11	male	urban	22	142	primary	parents	stage3	14	appropriate for age	346	under nutrition	no	no	yes		yes	1	Appropriate	87	Good	no	Alive		on treatment when the study comp		censored	87	1	0	87	0	non anemic	88.866669	belowthreshold	14-May	10.910534	M	-6.0387554		undernourished
186	12	female	urban	35	152	primary	parents	stage 1 and 2	13	appropriate for age	709	under nutrition	no	no	no		no	1	Appropriate	32	Good	no	Alive		on treatment when the study comp		censored	32	1	0	32	0	non anemic	33.299999	abovethreshold	14-May	15.148892	F	-1.4838263		Normal
187	8	male	urban	23	142	primary	parents	stage3	11	appropriate for age	720	under nutrition	no	no	no		no	1	Appropriate	107	Good	no	Alive		on treatment when the study comp		censored	107	1	0	107	0	non anemic	107.1	abovethreshold	14-May	11.406467	M	-4.3145857	-7.0135469	undernourished
188	12	female	urban	26	137	primary	other relative	stage3	12	appropriate for age	523	under nutrition	no	no	no		no	1	Appropriate	34	Good	no	Alive		on treatment when the study comp		censored	34	1	0	34	0	non anemic	54.900002	abovethreshold	14-May	13.85263	F	-2.4077327		undernourished
189	7	female	urban	17	124	illitrate	parents	stage4	11	appropriate for age	192	under nutrition	yes	yes	yes	TB	yes	1	Appropriate	83	Good	no	Alive		on treatment when the study comp		censored	83	1	0	83	0	non anemic	84.166664	belowthreshold	14-May	11.056191	F	-3.8282228	-5.5036254	undernourished
190	3	male	urban	16	120	secondary	parents	stage3	12	appropriate for age	1976	under nutrition	no	no	no		yes		Appropriate	23	poor	no	Lost to follow up		Lost to follow up	23	censored	23	1	0	23	0	non anemic	23.4	abovethreshold	4-Jan	11.111111	M	-4.5105987	-2.1258523	undernourished
191	13	male	urban	31	143	primary	other relative	stage 1 and 2	13	appropriate for age	234	under nutrition	no	no	no		no	1	Appropriate	23	Good	no	Alive		on treatment when the study comp		censored	23	1	0	23	0	non anemic	24.133333	belowthreshold	14-May	15.159665	M	-1.8254845		Normal
192	3	male	urban	15	115	illitrate	parents	stage 1 and 2	14	appropriate for age	459	under nutrition	no	no	no		no	1	Appropriate	100	Good	no	Alive		on treatment when the study comp		censored	100	1	0	100	0	non anemic	118.76667	abovethreshold	4-Jan	11.342155	M	-4.2232318	-1.9530959	Normal
193	1	male	rural	10	113	illitrate	parents	stage 1 and 2	11	appropriate for age	565	under nutrition	no	no	no		no	1	Appropriate	101	Good	no	Alive		on treatment when the study comp		censored	101	1	0	101	0	non anemic	116.43333	abovethreshold	4-Jan	7.8314667	M	-11.193973	-1.8965278	Normal
194	3	male	rural	14	120	illitrate	parents	stage4	12	appropriate for age	11	under nutrition	no	no	no	B.pneumonia	yes	1	Appropriate	96	Good	no	Dead		Death		dead	96	1	1	96	0	non anemic	98.26667	belowthreshold	4-Jan	9.7222223	M	-6.4203029	-3.2526941	undernourished
195	7	female	urban	17	124	primary	parents	stage 1 and 2	10	appropriate for age	192	under nutrition	yes	yes	yes	TB	yes	1	Appropriate	85	Good	no	Alive		on treatment when the study comp		censored	85	1	0	85	0	non anemic	86.800003	belowthreshold	14-May	11.056191	F	-3.8282228	-5.5036254	undernourished
196	1	male	urban	6	80	illitrate	parents	stage3	9	appropriate for age	271	under nutrition	no	no	no		yes	1	Appropriate	62	Good	no	Dead		Death		dead	62	1	1	62	0	anemic	57.933334	belowthreshold	4-Jan	9.375	M	-8.2301826	-0.26239973	Normal
197	1	female	urban	10	103	illitrate	other relative	stage 1 and 2	15	appropriate for age	2119	under nutrition	no	no	no		yes		Appropriate	46	Good	no	Transfered out		Transferred out		censored	46	1	0	46	0	non anemic	48.799999	abovethreshold	4-Jan	9.4259586	F	-6.9435873	0.42185563	Normal
198	7	female	rural	13	129	primary	parents	stage4	12	appropriate for age	564	under nutrition	no	no	yes		yes	1	Appropriate	18	Good	no	Transfered out		Transferred out		censored	18	1	0	18	0	non anemic	21.299999	abovethreshold	14-May	7.8120303	F	-9.9750967	-9.0803242	undernourished
199	2	male	rural	9	89	illitrate	parents	stage4	10	not immunized	150	under nutrition	yes	yes	yes		yes		Appropriate	1	Good	yes	Dead	1	Death		dead	1	1	1	1	0	non anemic	1.7	belowthreshold	4-Jan	11.362202	M	-4.9158864	-0.58805615	Normal
200	4	female	urban	14	99	illitrate	parents	stage3	11.7	appropriate for age	435	under nutrition	no	no	no	skin infection	yes		Appropriate	42	Good	no	Transfered out		Transferred out		censored	42	1	0	42	0	non anemic	45.366665	abovethreshold	4-Jan	14.284257	F	-0.73458916	-0.86531031	Normal
201	4	female	urban	5	98	secondary	parents	stage 1 and 2	12.7	appropriate for age	1509	under nutrition	no	no	no		no	1	Appropriate	56	Good	no	Alive		on treatment when the study comp		censored	56	1	0	56	0	non anemic	57.133335	abovethreshold	4-Jan	5.2061639	F	-16.172276	-9.8695478	undernourished
202	5	female	urban	16	138	tertiary	parents	stage 1 and 2	13	appropriate for age	649	under nutrition	no	no	no		no	1	Appropriate	119	Good	no	Alive		on treatment when the study comp		censored	119	1	0	119	0	non anemic	117.16666	abovethreshold	14-May	8.4015961	F	-7.2722502	-6.003027	undernourished
203	1	female	rural	7	69	illitrate	parents	stage4	9	appropriate for age	301	under nutrition	no	no	yes	OC	yes		Appropriate	2	Good	no	Dead	2	Death		dead	2	1	1	2	0	anemic	3.9666667	belowthreshold	4-Jan	14.702793	F	-1.2358463	3.8511174	Normal
204	11	male	rural	24	139	illitrate	other relative	stage4	13.8	appropriate for age	227	under nutrition	no	no	yes	DD	yes	2	Delayed	14	Good	no	Dead	14	Death		dead	14	1	1	14	0	non anemic	12.333333	belowthreshold	14-May	12.421718	M	-3.743891		undernourished
205	3	female	rural	13	138	illitrate	parents	stage3	11.8	appropriate for age	403	under nutrition	no	no	yes	URTI	yes	1	Appropriate	82	Good	no	Alive		on treatment when the study comp		censored	82	1	0	82	0	non anemic	159.46666	abovethreshold	4-Jan	6.8262968	F	-12.115514	-6.1463828	undernourished
206	1	female	rural	11	73	illitrate	parents	stage 1 and 2	11	appropriate for age		under nutrition	no	no	no		yes	1	Appropriate	27	Good	no	Alive		on treatment when the study comp		censored	27	1	0	27	0	non anemic	27.933332		4-Jan	20.641771	F	2.5352216	6.2682805	Normal
207	13	female	urban	38	156	secondary	parents	stage3	13	appropriate for age	532	normal	no	no	no		no	1	Appropriate	43	Good	no	Alive		on treatment when the study comp		censored	43	1	0	43	0	non anemic	43.700001	abovethreshold	14-May	15.614727	F	-1.5651692		Normal
208	13	male	urban	48	150	primary	parents	stage4	13	appropriate for age	345	under nutrition	no	no	no		no	1	Appropriate	26	Good	no	Alive		on treatment when the study comp		censored	26	1	0	26	0	non anemic	27.166666	belowthreshold	14-May	21.333334	M	1.1569139		Normal
209	2	male	urban	12	98	illitrate	parents	stage 1 and 2	10	appropriate for age		normal	no	no	no		yes		Appropriate	45	Good	no	Alive		on treatment when the study comp		censored	45	1	0	45	0	non anemic	48.700001		4-Jan	12.494794	M	-3.449852	0.24377869	Normal
210	1	male	urban	8	98	secondary	parents	stage 1 and 2		appropriate for age		under nutrition	no	no	no		yes		Appropriate	5	Good	no	Alive		on treatment when the study comp		censored	5	1	0	5	0		5.1333332		4-Jan	8.3298626	M	-10.152701	-1.3382212	Normal
211	12	male	urban	35	152	primary	parents	stage 1 and 2	10	appropriate for age	706	under nutrition	no	no	no		no	1	Appropriate	34	Good	no	Alive		on treatment when the study comp		censored	34	1	0	34	0	non anemic	35.333332	abovethreshold	14-May	15.148892	M	-1.4485207		Normal
212	2	male	rural	8	98	primary	parents	stage3	10	appropriate for age	1100	under nutrition	no	no	yes	skin infection	yes		Appropriate	16	Good	no	Lost to follow up		Lost to follow up	16	censored	16	1	0	16	0	non anemic	16.333334	abovethreshold	4-Jan	8.3298626	M	-10.353312	-3.3133557	undernourished
213	1	male	urban	8	118	illitrate	parents	stage3	12	appropriate for age	620	under nutrition	no	no	yes	HZ	yes	1	Appropriate	1	poor	no	Lost to follow up		Lost to follow up	1	censored	1	1	0	1	0	non anemic	0.13333334	abovethreshold	4-Jan	5.7454753	M	-16.840273	-4.6661062	undernourished
214	14	male	urban	38	159	secondary	parents	stage3	11	appropriate for age	189	under nutrition	yes	yes	yes	TB	yes		Delayed	1	Good	no	Dead	1	Death		dead	1	1	1	1	0	non anemic	2.4666667	belowthreshold	14-May	15.031051	M	-2.3412638		undernourished
215	7	male	rural	13	106	illitrate	parents	stage4	10	appropriate for age	456	under nutrition	no	no	yes	OC	yes		Appropriate	1	Good	no	Transfered out		Transferred out		censored	1	1	0	1	0	non anemic	1.4666667	abovethreshold	14-May	11.569954	M	-3.8735058	-5.7846804	undernourished
216	7	female	rural	18	136	illitrate	parents	stage3	12	appropriate for age	666	under nutrition	no	no	yes	HZ	no		Delayed	1	fair	no	Lost to follow up		Lost to follow up	1	censored	1	1	0	1	0	non anemic	1.3666667	abovethreshold	14-May	9.7318335	F	-5.7816525	-6.7410054	undernourished
217	2	male	urban	10	128	tertiary	parents	stage 1 and 2	14	appropriate for age	419	under nutrition	no	no	no		yes		Appropriate	1	poor	no	Lost to follow up		Lost to follow up	1	censored	1	1	0	1	0	non anemic	3.5666666	abovethreshold	4-Jan	6.1035156	M	-16.954683	-6.0550132	undernourished
218	4	female	urban	14	125	illitrate	parents	stage4	10	appropriate for age	691	under nutrition	no	no	yes	B.pneumonia	yes	1	Appropriate	91	Good	no	Alive		on treatment when the study comp		censored	91	1	0	91	0	non anemic	107.83334	abovethreshold	4-Jan	8.96	F	-6.7827406	-4.6489267	undernourished
219	2	male	urban	11	112	illitrate	parents	stage 1 and 2	15	appropriate for age	1327	normal	no	no	no		yes	1	Appropriate	72	Good	yes	Alive		on treatment when the study comp		censored	72	1	0	72	0	non anemic	74.900002	abovethreshold	4-Jan	8.7691326	M	-9.3795576	-2.8614101	undernourished
220	8	male	urban	23	142	illitrate	parents	stage3	11.5	appropriate for age	720	under nutrition	no	no	yes		no	1	Appropriate	107	Good	no	Alive		on treatment when the study comp		censored	107	1	0	107	0	non anemic	109.13333	abovethreshold	14-May	11.406467	M	-4.3145857	-7.0135469	undernourished
221	1	female	urban	9	113	tertiary	other relative	stage3	14	appropriate for age	200	under nutrition	no	no	yes	OC	yes		Delayed	14	fair	no	Dead	14	Death		dead	14	1	1	14	0	non anemic	15.466666	belowthreshold	4-Jan	7.0483203	F	-11.21142	-1.9930686	Normal
222	7	male	urban	17	124	illitrate	parents	stage4	11.9	appropriate for age	192	under nutrition	yes	yes	yes	TB	yes	1	Appropriate	48	Good	no	Dead		Death		dead	48	1	1	48	0	non anemic	46.633335	belowthreshold	14-May	11.056191	M	-4.6143851	-6.2349458	undernourished
223	3	male	urban	16	120	secondary	parents	stage4	12.5	appropriate for age	1976	normal	no	no	yes	DD	yes		Appropriate	23	poor	no	Lost to follow up		Lost to follow up		censored	23	1	0	23	0	non anemic	23.4	abovethreshold	4-Jan	11.111111	M	-4.5105987	-2.1258523	undernourished
224	3	male	urban	7	110	illitrate	parents	stage 1 and 2	16	appropriate for age	384	normal	no	no	no		no		Appropriate	1	fair	no	Transfered out		Transferred out		censored	1	1	0	1	0	non anemic	20.233334	abovethreshold	4-Jan	5.7851238	M	-14.643494	-7.7333074	undernourished
225	3	male	urban	15	135	illitrate	parents	stage 1 and 2	14	appropriate for age	459	under nutrition	no	no	no		no	1	Appropriate	102	Good	no	Alive		on treatment when the study comp		censored	102	1	0	102	0	non anemic	131.89999	abovethreshold	4-Jan	8.2304525	M	-8.9161253	-4.6729798	undernourished
226	1	female	urban	10	113	illitrate	parents	stage3	12	appropriate for age	565	under nutrition	no	no	no		no	1	Appropriate	103	Good	no	Alive		on treatment when the study comp		censored	103	1	0	103	0	non anemic	118.5	abovethreshold	4-Jan	7.8314667	F	-9.6116753	-1.1012853	Normal
227	13	male	urban	31	143	primary	parents	stage 1 and 2	11	appropriate for age	402	normal	no	no	no		no	1	Appropriate	26	Good	no	Alive		on treatment when the study comp		censored	26	1	0	26	0	non anemic	25.066668	abovethreshold	14-May	15.159665	M	-1.8254845		Normal
228	3	female	rural	15	133	tertiary	parents	stage4	11.8	appropriate for age	403	under nutrition	no	no	yes	DD	no	1	Appropriate	85	Good	no	Alive		on treatment when the study comp		censored	85	1	0	85	0	non anemic	147.3	abovethreshold	4-Jan	8.479846	F	-8.31919	-4.1120634	undernourished
229	11	male	urban	24	139	primary	parents	stage 1 and 2	13.8	appropriate for age	627	normal	no	no	no		no	1	Appropriate	14	fair	no	Alive		on treatment when the study comp		censored	14	1	0	14	0	non anemic	17.433332	abovethreshold	14-May	12.421718	M	-3.743891		undernourished
230	1	female	urban	9	89	illitrate	parents	stage 1 and 2	11	appropriate for age		under nutrition	yes	yes	yes	TB	yes	2	Appropriate	4	Good	no	Dead	4	Death		dead	4	1	1	4	0	non anemic	3.6333334		4-Jan	11.362202	F	-4.4312015	1.9006314	Normal
231	4	female	urban	5	98	secondary	parents	stage 1 and 2	12.7	appropriate for age	1509	normal	no	no	no		yes	1	Appropriate	58	Good	no	Alive		on treatment when the study comp		censored	58	1	0	58	0	non anemic	59.099998	abovethreshold	4-Jan	5.2061639	F	-16.172276	-9.8695478	undernourished
232	2	male	rural	9	89	illitrate	parents	stage4		not immunized		under nutrition	yes	yes	yes	TB	yes		Regression	1	fair	no	Dead	1	Death		dead	1	1	1	1	0		1.0333333		4-Jan	11.362202	M	-4.9158864	-0.58805615	Normal
233	4	female	urban	14	99	illitrate	other relative	stage4	11	appropriate for age	435	under nutrition	no	no	yes	OC	no		Appropriate	42	Good	no	Transfered out		Transferred out		censored	42	1	0	42	0	non anemic	45.366665	abovethreshold	4-Jan	14.284257	F	-0.73458916	-0.86531031	Normal
234	1	male	urban	6	57	secondary	parents	stage 1 and 2	14	appropriate for age	460	normal	no	no	yes	DD	yes		Appropriate	11	Good	no	Alive		on treatment when the study comp		censored	11	1	0	11	0	non anemic	11.5	abovethreshold	4-Jan	18.46722	M	1.1600559	6.0688477	Normal
235	12	male	urban	10	149	illitrate	parents	stage 1 and 2	11	appropriate for age	480	normal	no	no	no		no	1	Appropriate	92	Good	no	Alive		on treatment when the study comp		censored	92	1	0	92	0	non anemic	91.800003	abovethreshold	14-May	4.5043015	M	-49.684189		undernourished
236	6	male	urban	16	102	primary	parents	stage 1 and 2	13	appropriate for age	552	normal	no	no	no	HZ	no		Appropriate	58	Good	no	Alive		on treatment when the study comp		censored	58	1	0	58	0	non anemic	58.866665	abovethreshold	14-May	15.3787	M	0.054301031	-2.2563577	Normal
237	1	male	urban	8	82	secondary	parents	stage4	9	appropriate for age	320	under nutrition	no	no	yes	pcp	yes	1	Appropriate	25	poor	no	Dead	25	Death		dead	25	1	1	25	0	anemic	25.366667	belowthreshold	4-Jan	11.89768	M	-4.6273079	1.9315721	Normal
238	9	male	urban	22	128	secondary	parents	stage3	11	appropriate for age	695	under nutrition	no	no	yes	HZ	no		Appropriate	15	poor	no	Lost to follow up		Lost to follow up	15	censored	15	1	0	15	0	non anemic	16.266666	abovethreshold	14-May	13.427734	M	-2.0619678	-6.185081	undernourished
239	14	male	urban	32	158	tertiary	parents	stage3	13	not appropriate for age	838	normal	no	no	yes	skin infection	no	1	Appropriate	64	Good	no	Alive		on treatment when the study comp		censored	64	1	0	64	0	non anemic	64.533333	abovethreshold	14-May	12.818459	M	-4.5209975		undernourished
240	12	male	urban	27	130	secondary	other relative	stage 1 and 2	11	appropriate for age	400	normal	no	no	no		no	2	Appropriate	42	Good	no	Alive		on treatment when the study comp		censored	42	1	0	42	0	non anemic	39.933334	abovethreshold	14-May	15.976332	M	-0.87759048		Normal
241	11	male	rural	24	118	primary	parents	stage 1 and 2	10	appropriate for age	758	normal	no	no	no		no		Appropriate	34	Good	no	Lost to follow up		Lost to follow up	34	censored	34	1	0	34	0	non anemic	34.433334	abovethreshold	14-May	17.236425	M	0.15471567		Normal
242	5	male	urban	21	104	tertiary	parents	stage3	10	appropriate for age	1614	normal	no	no	yes	URTI	no	1	Appropriate	70	Good	no	Alive		on treatment when the study comp		censored	70	1	0	70	0	non anemic	70.699997	abovethreshold	14-May	19.41568	M	2.5944579	0.42122105	Normal
243	6	male	urban	20	120	secondary	parents	stage 1 and 2	12	appropriate for age	302	normal	no	no	yes		yes		Appropriate	5	poor	no	Lost to follow up		Lost to follow up	5	censored	5	1	0	5	0	non anemic	3.6666667	belowthreshold	14-May	13.888889	M	-1.1749203	-3.1051431	Normal
244	1	female	urban	8	76	primary	parents	stage 1 and 2	13	appropriate for age	220	normal	no	no	no		yes		Appropriate	3	poor	no	Lost to follow up		Lost to follow up	3	censored	3	1	0	3	0	non anemic	2.0333333	belowthreshold	4-Jan	13.850415	F	-1.9495922	3.4081838	Normal
245	5	male	urban	16	96	primary	parents	stage 1 and 2	12	appropriate for age	244	normal	no	no	no		yes		Appropriate	4	poor	no	Dead	4	Death		dead	4	1	1	4	0	non anemic	3.1333334	belowthreshold	14-May	17.361111	M	1.4659022	-0.40609592	Normal
246	9	male	rural	19	130	primary	parents	stage 1 and 2	12	appropriate for age	519	normal	no	no	no		no	1	Appropriate	119	Good	no	Alive		on treatment when the study comp		censored	119	1	0	119	0	non anemic	119.3	abovethreshold	14-May	11.242603	M	-4.8076739	-8.1560335	undernourished
247	7	male	urban	20	125	secondary	parents	stage3	14	appropriate for age	1395	normal	no	no	yes	HZ	yes	1	Appropriate	70	Good	no	Alive		on treatment when the study comp		censored	70	1	0	70	0	non anemic	71.400002	abovethreshold	14-May	12.8	M	-2.3684237	-4.8148246	undernourished
248	5	male	rural	18	118	secondary	parents	stage 1 and 2	14	appropriate for age	679	normal	no	no	no		no	1	Appropriate	119	Good	no	Alive		on treatment when the study comp		censored	119	1	0	119	0	non anemic	119.3	abovethreshold	14-May	12.92732	M	-1.962286	-2.6553276	Normal
249	7	female	rural	21	110	secondary	other relative	stage 1 and 2	14	appropriate for age		normal	no	no	no		yes	1	Appropriate	8	Good	no	Transfered out		Transferred out		censored	8	1	0	8	0	non anemic	6.1333332		14-May	17.355371	F	1.0309852	-1.7488663	Normal
250	3	female	urban	9	120	tertiary	parents	stage 1 and 2	13	appropriate for age	716	normal	no	no	no		yes	1	Appropriate	8	Good	no	Alive		on treatment when the study comp		censored	8	1	0	8	0	non anemic	8.166667	abovethreshold	4-Jan	6.25	F	-13.798133	-7.0148382	undernourished
251	3	male	urban	12	84	primary	parents	stage 1 and 2	15	appropriate for age	200	normal	no	no	no		yes		Appropriate	2	poor	no	Lost to follow up		Lost to follow up		censored	2	1	0	2	0	non anemic	1.0333333	belowthreshold	4-Jan	17.006804	M	1.075171	1.3978417	Normal
252	1	female	urban	9	72	secondary	parents	stage 1 and 2	11	appropriate for age	933	normal	no	no	no		no		Appropriate	4	Good	no	Lost to follow up		Lost to follow up		censored	4	1	0	4	0	non anemic	2.0333333	abovethreshold	4-Jan	17.361111	F	0.67003107	5.055902	Normal
253	7	male	urban	20	116	primary	parents	stage 1 and 2	13	appropriate for age		normal	no	no	no		no	2	Appropriate	33	Good	no	Transfered out		Transferred out		censored	33	1	0	33	0	non anemic	33.333332		14-May	14.863258	M	-0.46230102	-3.4570477	Normal
254	2	female	urban	7	80	primary	other relative	stage 1 and 2	11	appropriate for age		under nutrition	no	no	no		yes	1	Appropriate	42	Good	no	Alive		on treatment when the study comp		censored	42	1	0	42	0	non anemic	42.433334		4-Jan	10.9375	F	-4.7355576	-0.39172295	Normal
255	1	female	urban	7	75	tertiary	parents	stage3	12	appropriate for age		normal	no	no	yes	skin infection	yes	1	Appropriate	23	Good	no	Transfered out		Transferred out		censored	23	1	0	23	0	non anemic	23.233334		4-Jan	12.444445	F	-3.2686238	2.6007867	Normal
256	1	male	urban	6	76	primary	parents	stage 1 and 2	14	appropriate for age		under nutrition	no	no	no		yes	2	Delayed	44	poor	no	Lost to follow up		Lost to follow up		censored	44	1	0	44	0	non anemic	44.466667		4-Jan	10.387812	M	-6.6357493	0.67797732	Normal
257	8	female	urban	22	130	tertiary	parents	stage 1 and 2		appropriate for age	1557	normal	no	no	no		no	1	Appropriate	92	Good	no	Alive		on treatment when the study comp		censored	92	1	0	92	0		92.166664	abovethreshold	14-May	13.017752	F	-1.8810751	-4.8807588	Normal
258	6	male	urban	15	120	illitrate	parents	stage 1 and 2	13	appropriate for age	1891	normal	no	no	no		yes	1	Appropriate	107	Good	no	Alive		on treatment when the study comp		censored	107	1	0	107	0	non anemic	107.53333	abovethreshold	14-May	10.416667	M	-5.3977971	-5.6554642	undernourished
259	7	male	urban	20	135	primary	parents	stage 1 and 2	13	appropriate for age	1395	normal	no	no	no		no	1	Appropriate	70	Good	no	Alive		on treatment when the study comp		censored	70	1	0	70	0	non anemic	71.400002	abovethreshold	14-May	10.973937	M	-4.7402544	-6.3098378	undernourished
260	6	male	urban	14	122	primary	parents	stage3	13	not appropriate for age	158	normal	no	no	yes	HZ	no	1	Appropriate	31	poor	no	Lost to follow up		Lost to follow up		censored	31	1	0	31	0	non anemic	31.233334	belowthreshold	14-May	9.4060736	M	-7.2099237	-6.6176996	undernourished
261	7	female	rural	24	128	illitrate	parents	stage 1 and 2	12	appropriate for age		normal	no	no	no		no	1	Appropriate	119	Good	no	Alive		on treatment when the study comp		censored	119	1	0	119	0	non anemic	55.433334		14-May	14.648438	F	-0.48286799	-3.0558393	Normal
262	8	male	urban	24	126	secondary	parents	stage 1 and 2	13	appropriate for age	200	normal	no	no	no		yes	1	Appropriate	35	Good	no	Alive		on treatment when the study comp		censored	35	1	0	35	0	non anemic	35.866665	belowthreshold	14-May	15.117158	M	-0.4343417	-4.1906486	Normal
263	1	male	urban	10	85	primary	parents	stage3		appropriate for age		normal	no	no	no		yes	1	Appropriate	79	poor	no	Transfered out		Transferred out		censored	79	1	0	79	0		81.833336		4-Jan	13.840831	M	-2.5167556	3.341959	Normal
264	2	male	urban	12	118	illitrate	other relative	stage3		appropriate for age		normal	no	no	no		yes	1	Appropriate	38	Good	no	Alive		on treatment when the study comp		censored	38	1	0	38	0		38.5		4-Jan	8.6182127	M	-9.7050419	-3.0140445	undernourished
265	2	male	urban	12	120	primary	parents	stage 1 and 2		appropriate for age		normal	no	no	no		no	1	Appropriate	13	Good	no	Transfered out		Transferred out		censored	13	1	0	13	0		9.4333334		4-Jan	8.333333	M	-10.345295	-3.3096914	undernourished
266	14	female	rural	45	142	illitrate	other relative	stage 1 and 2		appropriate for age	1162	normal	no	no	no		yes	1	Appropriate	61	Good	yes	Alive		on treatment when the study comp		censored	61	1	0	61	0		61.400002	abovethreshold	14-May	22.317001	F	0.88719952		Normal
267	9	female	urban	23	135	secondary	parents	stage 1 and 2	12	appropriate for age	774	normal	no	no	no		no	1	Appropriate	114	Good	no	Alive		on treatment when the study comp		censored	114	1	0	114	0	non anemic	115.7	abovethreshold	14-May	12.620028	F	-2.4739411	-6.1208005	undernourished
268	12	female	rural	33	135	primary	parents	stage 1 and 2	13	appropriate for age	265	normal	no	no	no		yes	1	Appropriate	23	Good	no	Transfered out		Transferred out		censored	23	1	0	23	0	non anemic	21.799999	belowthreshold	14-May	18.106997	F	0.046381969		Normal
269	1	male	urban	7	80	primary	parents	stage 1 and 2	13	appropriate for age	2071	normal	no	no	no		no	1	Appropriate	46	Good	no	Alive		on treatment when the study comp		censored	46	1	0	46	0	non anemic	48.900002	abovethreshold	4-Jan	10.9375	M	-5.8593869	1.1529995	Normal
270	7	male	rural	16	127	illitrate	parents	stage 1 and 2	11	not appropriate for age	120	under nutrition	yes	yes	yes	TB	yes	2	Delayed	48	poor	yes	Dead	48	Death		dead	48	1	1	48	0	non anemic	48.033333	belowthreshold	14-May	9.9200201	M	-6.5622721	-7.3469973	undernourished
271	5	male	urban	15	119	secondary	other relative	stage3	11	not appropriate for age	310	normal	no	no	no		yes	1	Appropriate	63	poor	no	Alive		on treatment when the study comp		censored	63	1	0	63	0	non anemic	63.299999	belowthreshold	14-May	10.592472	M	-4.7053175	-4.2322149	undernourished
272	3	female	urban	12	118	primary	parents	stage4	13	appropriate for age	953	normal	no	no	no		yes	1	Appropriate	60	Good	no	Alive		on treatment when the study comp		censored	60	1	0	60	0	non anemic	60.700001	abovethreshold	4-Jan	8.6182127	F	-8.0542402	-3.9658544	undernourished
273	2	male	rural	14	110	secondary	parents	stage 1 and 2	10	appropriate for age	1331	normal	no	no	no		no	1	Appropriate	70	Good	no	Alive		on treatment when the study comp		censored	70	1	0	70	0	non anemic	70.133331	abovethreshold	4-Jan	11.570248	M	-4.6292386	-0.42912754	Normal
274	4	male	urban	16	120	primary	parents	stage3	10	appropriate for age	750	normal	no	no	no		no	1	Appropriate	77	Good	no	Alive		on treatment when the study comp		censored	77	1	0	77	0	non anemic	77.699997	abovethreshold	4-Jan	11.111111	M	-4.1462622	-3.0940852	undernourished
275	3	female	urban	9	118	secondary	parents	stage4	10	appropriate for age	350	normal	no	no	yes	OC	yes	2	Appropriate	48	poor	no	Dead	48	Death		dead	48	1	1	48	0	non anemic	56.033333	abovethreshold	4-Jan	6.4636598	F	-13.146902	-6.6809664	undernourished
276	2	female	urban	13	128	primary	parents	stage3	14	appropriate for age	1630	normal	no	no	yes	skin infection	yes	1	Appropriate	113	Good	no	Alive		on treatment when the study comp		censored	113	1	0	113	0	non anemic	113.53333	abovethreshold	4-Jan	7.9345703	F	-9.8483572	-3.1472521	undernourished
277	4	male	rural	14	126	illitrate	parents	stage3	10	appropriate for age	255	normal	no	no	no		yes		Appropriate	18	Good	no	Transfered out		Transferred out		censored	18	1	0	18	0	non anemic	20.1	belowthreshold	4-Jan	8.8183422	M	-7.4344807	-5.0112696	undernourished
278	1	female	urban	4	10	illitrate	parents	stage4	1	not immunized	347	under nutrition	no	no	yes	B.pneumonia	yes	2	Appropriate	10	poor	yes	Dead	10	Death		dead	98	1	1	98	0	non anemic	11.866667	belowthreshold	4-Jan	400	F	21.400126	21.609833	Normal
279	12	male	rural	26	138	primary	parents	stage3	9	appropriate for age	295	normal	no	no	no		yes	1	Appropriate	60	poor	yes	Lost to follow up		Lost to follow up	60	censored	60	1	0	60	0	anemic	84.833336	belowthreshold	14-May	13.652594	M	-2.73349		undernourished
280	12	male	rural	17	140	primary	parents	stage3	10	appropriate for age	325	normal	no	no	yes	URTI	yes	2	Appropriate	29	poor	yes	Lost to follow up		Lost to follow up	29	censored	29	1	0	29	0	non anemic	26.233334	belowthreshold	14-May	8.6734695	M	-12.1656		undernourished
281	3	female	urban	14	112	illitrate	parents	stage3	10	appropriate for age	1421	normal	no	no	no		yes	1	Appropriate	85	Good	no	Alive		on treatment when the study comp		censored	85	1	0	85	0	non anemic	85.099998	abovethreshold	4-Jan	11.160714	F	-4.1366329	-1.7303405	Normal
282	3	male	rural	13	108	primary	parents	stage 1 and 2	12	appropriate for age	933	normal	no	no	no		no	1	Appropriate	1	Good	no	Alive		on treatment when the study comp		censored	1	1	0	1	0	non anemic	85.73333	abovethreshold	4-Jan	11.145405	M	-4.467452	-2.0999687	undernourished
283	6	male	rural	12	132	illitrate	parents	stage 1 and 2	11	appropriate for age	1012	normal	no	no	no		no	2	Appropriate	51	poor	yes	Transfered out		Transferred out		censored	51	1	0	51	0	non anemic	51.633335	abovethreshold	14-May	6.8870525	M	-14.030244	-9.7578201	undernourished
284	6	female	urban	19	123	primary	other relative	stage4	10	appropriate for age	280	normal	no	no	yes	DD	yes	1	Appropriate	49	Good	no	Transfered out		Transferred out		censored	49	1	0	49	0	non anemic	49.166668	belowthreshold	14-May	12.558662	F	-2.134465	-3.5865655	undernourished
285	8	male	urban	24	133	illitrate	parents	stage 1 and 2	13	appropriate for age	927	normal	no	no	no		no	1	Appropriate	31	Good	no	Transfered out		Transferred out		censored	31	1	0	31	0	non anemic	45.533333	abovethreshold	14-May	13.567754	M	-1.7386459	-5.2232356	Normal
286	1	male	urban	30	159	secondary	parents	stage4	9	appropriate for age	200	under nutrition	yes	yes	yes	TB	yes	2	Delayed	3	poor	no	Dead	3	Death		dead	3	1	1	3	0	non anemic	2.5333333	belowthreshold	4-Jan	11.866619	M	-4.6649451	1.9073212	Normal
